# Supplementary material for: Pinniped electroencephalography: Methodology and findings in California sea lions (Zalophus californianus)
Source: Front Vet Sci. 2023 Mar 31;10:1040125. doi: 10.3389/fvets.2023.1040125 (PMC10102506; doi:10.3389/fvets.2023.1040125)
Supplement: Supplementary file 1 [file Table_1.XLSX]

## Sheet: Sheet1
CSL No.	Gender/Age	Presenting problem	EEG Date	EEG Group	Sedation	EEG Score 1	EEG Score 2	EEG Final	Abn EEG Ev	Ab EEG Distr	EEG Comments	Dur EEG Rx	Before EEG Rx	Rep EEG Date	EEG Score 1	EEG Score 2	EEG Final	Abn EEG Ev	EEG Distrib	EEG Com	MRI	Necropsy/Histo	Status	Comments	Rel Ref	CSL No.
4589	FA	restrand	2004-09-13	Suspect DA	M + B	2	2	2	all	G	imp W										sev R HC loss	sev R HC loss	Died	drowned		4589
6079	MY	acting strangely, restrand	2004-08-16	Suspect DA	M + B	1	2	2	all	G, M				2004-08-16	1	2	2	all	G, M	same day	NA	porencephaly	Euth			6079
6084	FY		2004-08-09	Suspect DA	M + B	3	3	3	all	G				2004-08-09	3	3	3	all	G, M	same day	NA	mod uni HC loss	Euth			6084
6090	FA	restrand, post ictal	2004-08-16	Suspect DA	M + B	3	3	3	Sp, SlW	G	occ qPer										NA	mod R HC loss	Died			6090
6123	FA		2004-08-09	Suspect DA	none	2	2	2	ShW	BiO	bkgrn V alt			2004-08-09	2	2	2	ShW	G	same day	NA	marked bil HC loss	Died			6123
6126	MY		2004-08-09	Normal	M + B	0	1	1	Sp, SlW	M, parasagg											NA		Rel			6126
6174	MJ	restrand	2004-09-13	Normal	M + B	0	1	1	Sp	M	myoclon										NA		Rel			6174
6201	MS	restrand	2004-09-13	Suspect DA	M + B	2	2	2	Sp, ShW	L & R	shifts sides										NA	NA	Died			6201
6290	FS		2004-10-11	Suspect DA	M + B	3	3	3	all	G, M	SlW > on L			2004-10-25	3	3	3	all	G, M	SlW > on L	NA	mod uni HC loss	Euth			6290
6318	FY		2004-10-11	Suspect DA	M + B	3	3	3	all	G, M	occ bursts										NA	mod L HC loss	Euth			6318
6326	MS	leptospirosis	2004-10-25	Normal	M + B + I	0	0	0	none		Iso ch										NA	NA	Died			6326
6336	FA		2004-11-08	Suspect DA	M	3	2	3	all	BiO											NA		Rel			6336
6365	MJ		2004-11-08	Suspect DA	M + B	3	2	3	all	M, L & R	shifts sides										NA	brain necrosis	Euth			6365
6405	FY		2004-11-21	Suspect DA	M + I + A	3	2	3	Sp, SlW	G, M	4-5 Hz bursts			11/29/04,1/20/05	3, 3	3, 3	3, 3	Sp, SlW, SpW	BiO	Iso ch, imp W	mod R HC loss	mod R HC loss	Euth			6405
6433	FY	restrand	2004-11-21	Suspect DA	M	2	1	2	Sp, ShW, SlW	BiO, L											mod R HC loss		Rel		33*	6433
6489	FY		2005-03-05	Suspect DA	M + I + A	3	2	3	all	G, M	4 Hz bursts			2005-03-14	3	3	3	all	BiO	4 Hz bursts, Iso ch, imp W	NA	mild L HC loss	Died			6489
6507	FA		2005-04-16	Suspect DA	M	2	2	2	Sp, ShW, SlW	G	myoclon			2005-04-28	2	2	2	Sp, SlW, SpW	G, BiO	6-7 Hz ShW	NA		Rel			6507
6508	FA		2005-04-16	Suspect DA	M	1	1	1	ShW, SlW	G, BiO											sev L HC loss	sev L HC loss	Euth			6508
6510	MJ	restrand	2005-04-28	Suspect DA	M	1	1	1	all	G, BiO, BiF	shifts sides										NA	sev R HC loss	Rel		33	6510
6667	MY	restrand	2005-09-06	Suspect DA	M	2	2	2	Sp, ShW, SlW	BiO, BiF, G	occ qPer, Sp loss Lor, imp W, myoclon	lorazepam									mild bil HC loss		Rel		33	6667
6676	FA		2005-09-06	Suspect DA	M + I	2	2	2	Sp, ShW, SlW	BiO, BiF, G	myoclon		phenobarb								NA	sev R HC loss	Died			6676
6707	FA	restrand, nav to Sac	2005-09-25	Suspect DA	M + I	2	2	2	Sp, ShW, SlW	M	6-7 Hz bursts		phenobarb								sev R HC loss	sev R HC loss	Euth			6707
6710	FY	restrand	2005-09-18	Suspect DA	M	2	2	2	Sp, ShW	BiO, BiF	shifts sides										mild L HC loss	NA	Rel		33	6710
6731	FY	restrand	2005-09-18	Suspect DA	M + I	3	3	3	all	L, G, BiO			phenobarb								not def abn	edema, hemor	Rel		33	6731
6740	FA	restrand	2005-09-06	Suspect DA	M	3	2	3	all	BiF, BiO	6-7 Hz bursts, myoclon										sev bil HC loss		Rel		33	6740
6741	FY	bullet	2005-09-18	Suspect DA	M	3	3	3	Sp, SlW, SpW	BiO	shifts sides		phenobarb								NA	mod bil HC loss	Euth			6741
6754	FA		2005-09-06	Suspect DA	none	2	2	2	Sp, ShW, SlW	BiF, BiO											NA	NA	Euth			6754
6783	MJ		2005-09-25	Normal	M + I	1	1	1	Sp, ShW	G	Iso ch										NA		Rel			6783
6794	MS		2005-10-16	Normal	M	0	0	0	none												NA		Rel			6794
6804	FA	bullet	2005-10-27	Suspect DA	M	1	1	1	Sp, ShW	G	myoclon										sev bil HC loss	sev L, mod R HC loss	Euth			6804
6859	FY		2006-03-18	Suspect DA	M + A	3	3	3	all	M, BiO	shifts sides			2006-04-15	2	2	2	all	BiO		mild L HC loss	mild L HC loss	Died			6859
6868	FP		2006-04-15	Suspect DA	M	2	3	3	Sp, ShW, SlW	BiF				4/22/06,4/30/06						both Iso only	NA		Rel			6868
6872	FY		2006-04-22	Suspect DA	M + A	3	3	3	Sp, ShW, SlW	M, BiO				2006-04-30						seizure, no rec	NA	NA	Euth			6872
6887	MS	restrand	2006-07-05	Suspect DA	M	3	3	3	all	G, BiO	shift sides										bil HC loss R>L	sev R HC loss	Euth		33	6887
6904	MJ	restrand	2006-07-05	Suspect DA	M + I	2	2	2	all	G, BiO	Iso ch			2006-07-05						Iso only	mild bil HC loss		Euth		33	6904
7155	MP	malnutrition	2007-02-25	Normal	M + I + A	0	1	1	Sp, SlW	G	Iso ch										NA		Rel			7155
7158	FP	trauma	2007-03-30	Normal	M	0	0	0	none												NA		Rel			7158
7160	FA		2007-02-09	Suspect DA	M + I	3	3	3	Sp, ShW	BiO	ES, Iso ch										NA	NA	Euth			7160
7167	FA		2007-02-25	Suspect DA	M + B	2	2	2	all	G		midazolam									NA	NA	Died			7167
7174	MJ		2007-03-30	Suspect DA	M + A	1	2	2	Sp, ShW	M, BiT			lorazepam								NA		Rel			7174
7276	MP	restrand, hypoglycemia	2007-10-14	Suspect DA	M	1	1	1	Sp, ShW	BiT											NA	NA	Euth			7276
7347	MY	restrand, malnutrition	2007-10-14	Normal	M + I	0	0	0	none												NA		Placed	Mystic Aq		7347
7496	FS		2007-10-14	Suspect DA	M	3	2	3	Sp, ShW, SlW	M, L, BiO											NA		Rel			7496
7601	FS		2008-02-29	Suspect DA	M + B + I + A	3	3	3	Sp, SlW	G			lorazepam								NA	NA	Euth			7601
7604	FS		2008-03-07	Suspect DA	M + B + I	2	2	2	all	G	Iso ch		phenobarb								NA	NA	Euth			7604
7605	FS		2008-03-03	Suspect DA	M + B	3	3	3	all	G	low V bkgrd										NA	NA	Euth			7605
7608	FA		2008-03-26	Suspect DA	M + B	3	3	3	all	G, BiF	ES, 2-3 Hz, post ictal EEG										NA	NA	Euth			7608
7610	FS		2008-04-02	Suspect DA	M + B + I	1	1	1	Sp, ShW, SlW	G, BiO	myoclon, Iso ch										NA	NA	Euth			7610
7611	MJ		2008-04-03	Suspect DA	M + B	3	3	3	all	G, M, BiF	ES, 3-5 Hz		lorazepam								NA	NA	Euth			7611
7614	FS	disoriented, malnutrition	2008-05-02	Suspect DA	M + B + I	1	1	1	Sp, ShW, SlW	BiF	Iso ch										NA	NA	Euth			7614
7638	MP	restrand, malnutrition	2008-07-16	Normal	M + B	1	1	1	ShW	BiF											NA		Placed			7638
7652	MY	malnutrition, blindness, lethargy	2008-06-03	Suspect DA	M + B	2	2	2	Sp, ShW, SlW	G, BiF	myoclon			2008-06-03	2	2	2	all	G, BiF	same day	NA	NA	Euth			7652
7666	FA		2008-06-10	Suspect DA	M + B	3	3	3	ShW, SlW	G, BiF			phenobarb								NA	NA	Euth			7666
7686	MP	abscess	2008-06-11	Normal	M + B	1	1	1	ShW, SlW	C/P											NA	NA	Rel			7686
7689	MS	restrand, entanglement	2009-11-21	Normal	D + B	3	3	3	Sp, ShW, SlW	BiF, BiT											?	NA	?			7689
7741	FA		2008-06-11	Suspect DA	M + B	2	2	2	all	G, M	myoclon										NA	NA	Euth			7741
7745	FA	gunshot	2008-07-10	Suspect DA	M + B + I	3	3	3	all	G, BiF	myoclon, Iso ch										L HC loss	NA	Euth			7745
7919	FA	restrand	2009-07-29	Suspect DA	M + B	3	3	3	Sp, ShW	M, BiF	myoclon										NA	NA	Euth			7919
8023	FS	restrand	2009-04-06	Suspect DA	M + B	3	3	3	Sp, ShW	BiF											NA	NA	?			8023
8031	MP	restrand, malnutrition	2009-03-21	Normal	M + B	0	0	0	none		myoclon										NA		Placed			8031
805?	MJ		2009-01-28	Suspect DA	M + B	2	3	3	all	BiF											NA	NA	Euth			805?
805?	FA		2009-02-25	Suspect DA	M + B	3	3	3	Sp, ShW, SlW	BiF	4-5 Hz bursts, pos ShW										NA	sev L HC loss	Euth			805?
8052	MP	restrand, malnutrition	2009-03-19	Normal	M + B	1	1	1	Sp, ShW	BiF	myoclon										normal		Placed			8052
8173	FA		2009-06-08	Suspect DA	M + B	2	3	3	Sp, ShW	G, M, BiF	myoclon, Sp bursts										NA	NA	Died			8173
8488	MY	restrand, malnutrition, trauma	2009-09-22	Normal	M	1	1	1	ShW	BiO	ant spread, attenuation										NA		Placed			8488
8719	FS	restrand	2009-07-29	Suspect DA	M + B	3	3	3	all	BiF	2 Hz										NA	NA	Euth			8719
8722	FA	restrand	2009-09-22	Suspect DA	M	2	3	3	Sp	M											R HC loss	sev loss	Euth			8722
8780	FS		2009-07-29	Suspect DA	M + B	3	3	3	all	BiF											NA	NA	Euth			8780
8795	FA		2009-08-22	Suspect DA	M + B + A	3	3	3	Sp, ShW, SlW	BiF	pos Sp, imp W			2009-08-23	3	3	3	Sp, ShW, SlW	BiF, M		NA	NA	Euth			8795
8810	FA	restrand	2009-08-20	Suspect DA	M + B	2	2	2	Sp, SlW	BiF, M	myoclon										NA	NA	Died			8810
8883	FA		2009-08-12	Suspect DA	D + B	2	3	3	Sp, SlW	BiF, M		midazolam		2009-08-25	2	2	2	Sp, ShW, SlW	BiF, G		R HC loss	edema	Euth			8883
9008	FA		2009-09-22	Suspect DA	M + B	3	3	3	Sp, ShW	BiF		lorazepam									NA	NA	Died			9008
9032	FA	restrand	2009-09-23	Suspect DA	M + B	2	2	2	all	G, BiF											NA	NA	Euth			9032
9081	MJ		2009-09-29	Suspect DA	M + B	3	3	3	all	M, BiF	myoclon, pos ShW										NA	NA	Euth			9081
9093	MJ		2009-10-04	Suspect DA	M + B	3	3	3	Sp, SlW	M, L, C	Sp shifting F/C										NA	NA	Euth			9093
9113	FA		2009-10-06	Suspect DA	M + B	3	3	3	all	M, BiF, BiA	pos Sp, ShW										NA	NA	Died			9113
9114	FA		2009-10-06	Suspect DA	M + B	3	3	3	all	BiF	pos Sp, ShW										NA	NA	Died			9114
9193	FA		2009-10-20	Suspect DA	D + B + T	3	3	3	Sp, ShW, SlW	BiF, M	imp Tel										NA	NA	Euth			9193
9201	FA		2009-11-04	Suspect DA	D + B	3	3	3	Sp, SlW, SpW	M, G	myoclon										NA	NA	Died			9201
9212	FA		2009-11-06	Suspect DA	D + B	3	3	3	Sp, SlW, SpW	G, BiF, M											NA	NA	Euth			9212
9245	FA		2009-11-24	Suspect DA	D + B	1	1	1	all	G, BiT	3-6 Hz										NA	NA	Euth			9245
9255	FA		2009-11-05	Suspect DA	D + B	2	2	2	Sp, ShW, SlW	BiF, C	imp W										?	NA	Died			9255
9483	MJ	restrand, malnutrition	2010-01-03	Normal	D + B	1	1	1	Sp	BiF	myoclon										NA	NA	Died			9483
9574	FA	restrand twice	2010-12-06	Suspect DA	D + B	3	3	3	Sp, SlW	M, G, BiF	imp W										NA	diffuse atrophy	Euth			9574
9690	FA		2010-06-24	Suspect DA	D + B	3	3	3	Sp	G, M											mild L HC loss	NA	Rel		24	9690
9724	FA		2010-07-06	Suspect DA	D + B	3	3	3	Sp, SlW, SpW	M, BiO											HC norm, white matter lesion	protozoal dz, vaginal carcinoma, cerebellar perivascular cuffing	Euth		32	9724
9755	FA		2010-08-05	Suspect DA	T + D + A	2	2	2	Sp, ShW, SlW	BiF	3-5 Hz, pos ShW										NA	NA	Euth			9755
9788	FA		2010-08-04	Suspect DA	D + B + I + A	3	3	3	Sp, SpW	BiF	pos Sp										NA	NA	Died			9788
9801	FA		2010-08-18	Suspect DA	D + B + I + A	2	2	2	Sp, ShW, SpW	BiF	3-4 Hz, pos ShW	lorazepam	phenobarb	8/25/10,8/31/10	3,2	3,2	3,2	Sp, ShW, SlW	BiF	imp L, Iso ch	NA	NA	Euth			9801
9821	FA		2010-09-13	Suspect DA	D + B	3	3	3	Sp, ShW, SlW	BiT		midazolam	phenobarb	2010-10-24	3	3	3	Sp, ShW, SlW	BiT	imp W	sev R , L HC loss	NA	Euth		24, 32	9821
9907	F		2010-12-14	Suspect DA	D + B + T	3	3	3	all	BiT, G, BiF	3-4 Hz, flat Tel										NA	NA	Euth			9907
9925	F		2011-03-07	Suspect DA	P + M + A	3	3	3	Sp, SlW, SpW	BiF	imp W										NA	no gross HC lesion	Euth			9925
9931	FA		2011-04-01	Suspect DA	M + B + I	Iso	Iso	Iso					phenobarb	4/14/2011, 5/7/11	3, Iso	3, Iso	3, Iso	all	G	4-5 Hz, myoclon, imp W	?	NA	?			9931
9933	FA	blindness, lethargy	2011-04-29	Suspect DA	M + B	2	2	2	ShW, SlW	G, BiF			phenobarb								NA	NA	?			9933
9935	MJ	malnutrition, central blindness	2011-05-17	Suspect DA	M + B	3	3	3	all	BiT	ES										NA	NA	Euth			9935
9938	FA	muscle wasting, lethargy	2011-05-18	Suspect DA	M + B + I	3	3	3	all	G, BiF	shift sides, Iso ch										NA	metastatic carcinoma throughout body, HC normal	Euth			9938
10047	F		2011-09-07	Suspect DA	M + B	3	3	3	all	G, BiF	ES										NA	NA	?			10047
10091	F		2011-09-08	Suspect DA	M + B	3	3	3	all	G, BiF	ES										NA	NA	?			10091
10162	FA	bullet L orbit, jaw frac	2011-10-02	Suspect DA	M + B	3	3	3	all	G, BiF	ES										NA	NA	?			10162
10187	F	seizures	2011-10-16	Suspect DA	M + B	3	3	3	Sp, ShW, SlW	BiF			phenobarb								NA	NA	?			10187
10242	F		2011-11-23	Suspect DA	M + B	3	3	3	all	G, BiF											NA	NA	?			10242
10304	?			Suspect DA	M + B	3	3	3	all	G, BiF	3-5 Hz bursts	midazolam									NA	NA	?			10304
?	FA	restrand		Suspect DA	M + B	3	3	3	all	G, BiF		midazolam									NA	NA	Euth			?
Removed from study due to Isoflurane administration at onset of EEG							Unreadable files
6805							7159
9806							7745
9807							9320
9831							9990
9863							10024
9893
9918
9923
9929
9932
10121
10235
